# Supplementary material for: ﻿First record of Lepidiella Enderlein, 1937 from the Oriental Region (Diptera, Psychodidae)
Source: Zookeys. 2022 Jul 29;1115:73–9. doi: 10.3897/zookeys.1115.81668 (PMC9848832; doi:10.3897/zookeys.1115.81668)
Supplement: XML Treatment for Lepidiella [file zookeys.1115.81668-treatment1.xml]

<!DOCTYPE tp:taxon-treatment
  PUBLIC "-//TaxonX//DTD Taxonomic Treatment Publishing DTD v0 20100105//EN" "tax-treatment-NSO.dtd">
<tp:taxon-treatment xmlns:tp="http://www.plazi.org/taxpub"><tp:treatment-meta><kwd-group><label>Taxon classification</label><kwd>
              <named-content content-type="kingdom">Animalia</named-content>
            </kwd><kwd>
              <named-content content-type="order">Diptera</named-content>
            </kwd><kwd>
              <named-content content-type="family">Psychodidae</named-content>
            </kwd></kwd-group><mixed-citation publication-type="journal"><person-group><name><surname>Jaume-Schinkel</surname><given-names>Santiago</given-names></name><name><surname>Kvifte</surname><given-names>Gunnar Mikalsen</given-names></name></person-group><article-title>﻿First record of <italic><tp:taxon-name><tp:taxon-name-part taxon-name-part-type="genus" reg="Lepidiella">Lepidiella</tp:taxon-name-part></tp:taxon-name></italic> Enderlein, 1937 from the Oriental Region (<tp:taxon-name><tp:taxon-name-part taxon-name-part-type="order">Diptera</tp:taxon-name-part></tp:taxon-name>, <tp:taxon-name><tp:taxon-name-part taxon-name-part-type="family">Psychodidae</tp:taxon-name-part></tp:taxon-name>)</article-title><source>Zookeys</source><day>29</day><month>07</month><year>2022</year><volume>1115</volume><fpage>73</fpage><lpage>79</lpage><pub-id pub-id-type="doi">10.3897/zookeys.1115.81668</pub-id></mixed-citation></tp:treatment-meta><tp:nomenclature><label>﻿Genus</label><tp:taxon-name>
            <object-id xmlns:xlink="http://www.w3.org/1999/xlink" content-type="arpha" xlink:type="simple">4B4D6D44-CA2F-53D0-93F3-C89094AC3EB7</object-id>
            <tp:taxon-name-part taxon-name-part-type="genus" reg="Lepidiella">Lepidiella</tp:taxon-name-part>
          </tp:taxon-name><tp:taxon-authority>Enderlein, 1937</tp:taxon-authority><tp:nomenclature-citation-list><tp:nomenclature-citation><tp:taxon-name>
                <tp:taxon-name-part taxon-name-part-type="genus" reg="Lepidiella">Lepidiella</tp:taxon-name-part>
              </tp:taxon-name><comment><xref ref-type="bibr" rid="B11">Enderlein 1937</xref>: 89. Type species: <tp:taxon-name><tp:taxon-name-part taxon-name-part-type="genus" reg="Lepidiella">Lepidiella</tp:taxon-name-part><tp:taxon-name-part taxon-name-part-type="species" reg="lanuginosa">lanuginosa</tp:taxon-name-part></tp:taxon-name><xref ref-type="bibr" rid="B11">Enderlein 1937</xref>: 89–90, by monotypy and original designation.</comment></tp:nomenclature-citation><tp:nomenclature-citation><tp:taxon-name>
                <tp:taxon-name-part taxon-name-part-type="genus" reg="Syntomoza">Syntomoza</tp:taxon-name-part>
              </tp:taxon-name><comment><xref ref-type="bibr" rid="B11">Enderlein 1937</xref>: 88–89. Type species: Syntomoza <tp:taxon-name><tp:taxon-name-part taxon-name-part-type="genus" reg="Lepidiella"/><tp:taxon-name-part taxon-name-part-type="species" reg="niveitarsis">niveitarsis</tp:taxon-name-part></tp:taxon-name><xref ref-type="bibr" rid="B11">Enderlein 1937</xref>: 89, by monotypy and original designation.</comment></tp:nomenclature-citation><tp:nomenclature-citation><tp:taxon-name>
                <tp:taxon-name-part taxon-name-part-type="genus" reg="Kupara">Kupara</tp:taxon-name-part>
              </tp:taxon-name><comment><xref ref-type="bibr" rid="B22">Rapp 1945</xref>: 310. Type species: <tp:taxon-name><tp:taxon-name-part taxon-name-part-type="genus" reg="Kupara">Kupara</tp:taxon-name-part><tp:taxon-name-part taxon-name-part-type="species" reg="albipeda">albipeda</tp:taxon-name-part></tp:taxon-name><xref ref-type="bibr" rid="B22">Rapp 1945</xref>: 311, by monotypy and original designation (<xref ref-type="bibr" rid="B4">Bravo and Santos 2011</xref>; <xref ref-type="bibr" rid="B5">Collantes and Hodkinson 2003</xref>).</comment></tp:nomenclature-citation></tp:nomenclature-citation-list></tp:nomenclature><tp:treatment-sec sec-type="diagnosis" id="SECID0EAGAC"><title>Diagnosis.</title><p>Males and females with vertex dorsally expanded; males with or without corniculi, females without corniculi; males and females with 4 rows of facets on eye bridge, antennae with 14 barrel-shaped flagellomeres, flagellomeres 1–11 with a pair of simple digitate ascoids, flagellomeres 12–14 reduced in size and without ascoids; wing vein R<sub>4</sub> ending slightly before or at the wing apex; males with multiple apical tenacula on hypopods.</p></tp:treatment-sec><tp:treatment-sec sec-type="Species included" id="SECID0EIGAC"><title>Species included.</title><p><italic><tp:taxon-name><tp:taxon-name-part taxon-name-part-type="genus" reg="Lepidiella">Lepidiella</tp:taxon-name-part><tp:taxon-name-part taxon-name-part-type="species" reg="albipeda">albipeda</tp:taxon-name-part></tp:taxon-name></italic> (Rapp, 1945), <italic><tp:taxon-name><tp:taxon-name-part taxon-name-part-type="genus" reg="Lepidiella">L.</tp:taxon-name-part><tp:taxon-name-part taxon-name-part-type="species" reg="amaliae">amaliae</tp:taxon-name-part></tp:taxon-name></italic> (Collantes &amp; Martínez-Ortega, 1997), <italic><tp:taxon-name><tp:taxon-name-part taxon-name-part-type="genus" reg="Lepidiella">L.</tp:taxon-name-part><tp:taxon-name-part taxon-name-part-type="species" reg="cervi">cervi</tp:taxon-name-part></tp:taxon-name></italic> (Satchell, 1955), <italic><tp:taxon-name><tp:taxon-name-part taxon-name-part-type="genus" reg="Lepidiella">L.</tp:taxon-name-part><tp:taxon-name-part taxon-name-part-type="species" reg="flabellata">flabellata</tp:taxon-name-part></tp:taxon-name></italic> Bravo &amp; Santos, 2011, <italic><tp:taxon-name><tp:taxon-name-part taxon-name-part-type="genus" reg="Lepidiella">L.</tp:taxon-name-part><tp:taxon-name-part taxon-name-part-type="species" reg="hansoni">hansoni</tp:taxon-name-part></tp:taxon-name></italic> (Quate, 1996), <italic><tp:taxon-name><tp:taxon-name-part taxon-name-part-type="genus" reg="Lepidiella">L.</tp:taxon-name-part><tp:taxon-name-part taxon-name-part-type="species" reg="lanuginosa">lanuginosa</tp:taxon-name-part></tp:taxon-name></italic> Enderlein, 1937, <italic><tp:taxon-name><tp:taxon-name-part taxon-name-part-type="genus" reg="Lepidiella">L.</tp:taxon-name-part><tp:taxon-name-part taxon-name-part-type="species" reg="larryi">larryi</tp:taxon-name-part></tp:taxon-name></italic> Ibáñez-Bernal, 2010, <italic><tp:taxon-name><tp:taxon-name-part taxon-name-part-type="genus" reg="Lepidiella">L.</tp:taxon-name-part><tp:taxon-name-part taxon-name-part-type="species" reg="limicornis">limicornis</tp:taxon-name-part></tp:taxon-name></italic> sp. nov., <italic><tp:taxon-name><tp:taxon-name-part taxon-name-part-type="genus" reg="Lepidiella">L.</tp:taxon-name-part><tp:taxon-name-part taxon-name-part-type="species" reg="maculosa">maculosa</tp:taxon-name-part></tp:taxon-name></italic> Araújo &amp; Bravo, 2019, <italic><tp:taxon-name><tp:taxon-name-part taxon-name-part-type="genus" reg="Lepidiella">L.</tp:taxon-name-part><tp:taxon-name-part taxon-name-part-type="species" reg="matagalpensis">matagalpensis</tp:taxon-name-part></tp:taxon-name></italic> (Collantes &amp; Martínez-Ortega, 1988), <italic><tp:taxon-name><tp:taxon-name-part taxon-name-part-type="genus" reg="Lepidiella">L.</tp:taxon-name-part><tp:taxon-name-part taxon-name-part-type="species" reg="monteveredica">monteveredica</tp:taxon-name-part></tp:taxon-name></italic> (Quate, 1996), <italic><tp:taxon-name><tp:taxon-name-part taxon-name-part-type="genus" reg="Lepidiella">L.</tp:taxon-name-part><tp:taxon-name-part taxon-name-part-type="species" reg="niveitarsis">niveitarsis</tp:taxon-name-part></tp:taxon-name></italic> (Enderlein, 1937), <italic><tp:taxon-name><tp:taxon-name-part taxon-name-part-type="genus" reg="Lepidiella">L.</tp:taxon-name-part><tp:taxon-name-part taxon-name-part-type="species" reg="olgae">olgae</tp:taxon-name-part></tp:taxon-name></italic> Bravo &amp; Araújo, 2013, <italic><tp:taxon-name><tp:taxon-name-part taxon-name-part-type="genus" reg="Lepidiella">L.</tp:taxon-name-part><tp:taxon-name-part taxon-name-part-type="species" reg="pickeringi">pickeringi</tp:taxon-name-part></tp:taxon-name></italic> (Quate, 1999), <italic><tp:taxon-name><tp:taxon-name-part taxon-name-part-type="genus" reg="Lepidiella">L.</tp:taxon-name-part><tp:taxon-name-part taxon-name-part-type="species" reg="robusta">robusta</tp:taxon-name-part></tp:taxon-name></italic> Bravo &amp; Santos, 2011, <italic><tp:taxon-name><tp:taxon-name-part taxon-name-part-type="genus" reg="Lepidiella">L.</tp:taxon-name-part><tp:taxon-name-part taxon-name-part-type="species" reg="spinosa">spinosa</tp:taxon-name-part></tp:taxon-name></italic> Bravo, 2005, <italic><tp:taxon-name><tp:taxon-name-part taxon-name-part-type="genus" reg="Lepidiella">L.</tp:taxon-name-part><tp:taxon-name-part taxon-name-part-type="species" reg="wagneri">wagneri</tp:taxon-name-part></tp:taxon-name></italic> Araújo &amp; Bravo, 2019, <italic><tp:taxon-name><tp:taxon-name-part taxon-name-part-type="genus" reg="Lepidiella">L.</tp:taxon-name-part><tp:taxon-name-part taxon-name-part-type="species" reg="zumbadoi">zumbadoi</tp:taxon-name-part></tp:taxon-name></italic> (Quate, 1999).</p></tp:treatment-sec><ref-list><ref id="B11"><mixed-citation xmlns:xlink="http://www.w3.org/1999/xlink" xlink:type="simple"><person-group><name name-style="western"><surname>Enderlein</surname><given-names>G</given-names></name></person-group> (<year>1937</year>) <article-title>Klassifikation der Psychodiden (Dipt.).</article-title><source>Deutsche Entomologische Zeitschrift</source><volume>1936</volume>: <fpage>81</fpage>–<lpage>112</lpage>. <ext-link xlink:href="10.1002/mmnd.48019360301" ext-link-type="doi" xlink:type="simple">https://doi.org/10.1002/mmnd.48019360301</ext-link></mixed-citation></ref><ref id="B22"><mixed-citation xmlns:xlink="http://www.w3.org/1999/xlink" xlink:type="simple"><person-group><name name-style="western"><surname>Rapp</surname><given-names>WF</given-names></name></person-group> (<year>1945</year>) <article-title>New <tp:taxon-name><tp:taxon-name-part taxon-name-part-type="family">Psychodidae</tp:taxon-name-part></tp:taxon-name> from Barro Colorado Island.</article-title><source>Journal of the New York Entomological Society</source><volume>53</volume>: <fpage>309</fpage>–<lpage>311</lpage>.</mixed-citation></ref><ref id="B4"><mixed-citation xmlns:xlink="http://www.w3.org/1999/xlink" xlink:type="simple"><person-group><name name-style="western"><surname>Bravo</surname><given-names>F</given-names></name><name name-style="western"><surname>Santos</surname><given-names>CB</given-names></name></person-group> (<year>2011</year>) <article-title>Two new species of <italic><tp:taxon-name><tp:taxon-name-part taxon-name-part-type="genus">Lepidiella</tp:taxon-name-part></tp:taxon-name></italic> (<tp:taxon-name><tp:taxon-name-part taxon-name-part-type="order">Diptera</tp:taxon-name-part></tp:taxon-name>: <tp:taxon-name><tp:taxon-name-part taxon-name-part-type="family">Psychodidae</tp:taxon-name-part></tp:taxon-name>: <tp:taxon-name><tp:taxon-name-part taxon-name-part-type="subfamily">Psychodinae</tp:taxon-name-part></tp:taxon-name>) from the Atlantic Rainforest of southeastern Brazil.</article-title><source>Zoologia</source><volume>28</volume>(<issue>2</issue>): <fpage>264</fpage>–<lpage>268</lpage>. <ext-link xlink:href="10.1590/S1984-46702011000200017" ext-link-type="doi" xlink:type="simple">https://doi.org/10.1590/S1984-46702011000200017</ext-link></mixed-citation></ref><ref id="B5"><mixed-citation xmlns:xlink="http://www.w3.org/1999/xlink" xlink:type="simple"><person-group><name name-style="western"><surname>Collantes</surname><given-names>F</given-names></name><name name-style="western"><surname>Hodkinson</surname><given-names>ID</given-names></name></person-group> (<year>2003</year>) <article-title>The genus <italic><tp:taxon-name><tp:taxon-name-part taxon-name-part-type="genus">Syntomoza</tp:taxon-name-part></tp:taxon-name></italic>, a homonymy in <tp:taxon-name><tp:taxon-name-part taxon-name-part-type="order">Hemiptera</tp:taxon-name-part></tp:taxon-name> and <tp:taxon-name><tp:taxon-name-part taxon-name-part-type="order">Diptera</tp:taxon-name-part></tp:taxon-name>. A proposal of new taxonomic status and check-list of related bibliography.</article-title><source>Boletín de la Asociación Española de Entomología</source><volume>27</volume>(<issue>1–4</issue>): <fpage>231</fpage>–<lpage>232</lpage>.</mixed-citation></ref></ref-list></tp:taxon-treatment>
