# Supplementary material for: ﻿First record of Lepidiella Enderlein, 1937 from the Oriental Region (Diptera, Psychodidae)
Source: Zookeys. 2022 Jul 29;1115:73–9. doi: 10.3897/zookeys.1115.81668 (PMC9848832; doi:10.3897/zookeys.1115.81668)
Supplement: XML Treatment for Lepidiella limicornis [file zookeys.1115.81668-treatment2.xml]

<!DOCTYPE tp:taxon-treatment
  PUBLIC "-//TaxonX//DTD Taxonomic Treatment Publishing DTD v0 20100105//EN" "tax-treatment-NSO.dtd">
<tp:taxon-treatment xmlns:tp="http://www.plazi.org/taxpub"><tp:treatment-meta><kwd-group><label>Taxon classification</label><kwd>
              <named-content content-type="kingdom">Animalia</named-content>
            </kwd><kwd>
              <named-content content-type="order">Diptera</named-content>
            </kwd><kwd>
              <named-content content-type="family">Psychodidae</named-content>
            </kwd></kwd-group><mixed-citation publication-type="journal"><person-group><name><surname>Jaume-Schinkel</surname><given-names>Santiago</given-names></name><name><surname>Kvifte</surname><given-names>Gunnar Mikalsen</given-names></name></person-group><article-title>﻿First record of <italic><tp:taxon-name><tp:taxon-name-part taxon-name-part-type="genus" reg="Lepidiella">Lepidiella</tp:taxon-name-part></tp:taxon-name></italic> Enderlein, 1937 from the Oriental Region (<tp:taxon-name><tp:taxon-name-part taxon-name-part-type="order">Diptera</tp:taxon-name-part></tp:taxon-name>, <tp:taxon-name><tp:taxon-name-part taxon-name-part-type="family">Psychodidae</tp:taxon-name-part></tp:taxon-name>)</article-title><source>Zookeys</source><day>29</day><month>07</month><year>2022</year><volume>1115</volume><fpage>73</fpage><lpage>79</lpage><pub-id pub-id-type="doi">10.3897/zookeys.1115.81668</pub-id></mixed-citation></tp:treatment-meta><tp:nomenclature><label>﻿</label><tp:taxon-name>
            <object-id xmlns:xlink="http://www.w3.org/1999/xlink" content-type="arpha" xlink:type="simple">3E0460D5-5F42-5309-805F-96FDD9FB516A</object-id>
            <tp:taxon-name-part taxon-name-part-type="genus" reg="Lepidiella">Lepidiella</tp:taxon-name-part>
            <tp:taxon-name-part taxon-name-part-type="species" reg="limicornis">limicornis</tp:taxon-name-part>
            <object-id xmlns:xlink="http://www.w3.org/1999/xlink" content-type="zoobank" xlink:type="simple">https://zoobank.org/067E7A52-E761-4849-B781-C52EAF35BACE</object-id>
          </tp:taxon-name><tp:taxon-status xmlns:xlink="http://www.w3.org/1999/xlink" xlink:type="simple">sp. nov.</tp:taxon-status><xref ref-type="fig" rid="F1">Figs 1–5</xref></tp:nomenclature><tp:treatment-sec sec-type="material" id="SECID0EBOAC"><title>Examined material.</title><p><bold><italic>Holotype</italic></bold>, ♂, slide mounted, . “<italic><tp:taxon-name><tp:taxon-name-part taxon-name-part-type="genus" reg="Lepidiella">Lepidiella</tp:taxon-name-part><tp:taxon-name-part taxon-name-part-type="species" reg="limicornis">limicornis</tp:taxon-name-part></tp:taxon-name> #m</italic> // <italic>HOLOTYPE</italic> // Thailand: Chiang Mai, // Doi Pui Mong village, // waterfall/pond, // <named-content xmlns:xlink="http://www.w3.org/1999/xlink" content-type="dwc:verbatimCoordinates" xlink:type="simple"><named-content content-type="geo-json" specific-use="{&#34;type&#34;:&#34;Point&#34;,&#34;coordinates&#34;:[98.883100,18.816300]}" id="NCID0E4OAC" xlink:type="simple">18.8163°N, 98.8831°E</named-content></named-content> // 9.IV.1991, (hand net) // J. Kjaerandsen leg. // <bold><named-content xmlns:xlink="http://www.w3.org/1999/xlink" content-type="dwc:institutional_code" xlink:title="Department of Natural History, University Museum of Bergen, Bergen, Norway" xlink:href="http://grbio.org/institution/museum-zoology-university-bergen-invertebrate-collection" xlink:type="simple">ZMBN</named-content></bold> #:”, [<named-content xmlns:xlink="http://www.w3.org/1999/xlink" content-type="dwc:institutional_code" xlink:title="Department of Natural History, University Museum of Bergen, Bergen, Norway" xlink:href="http://grbio.org/institution/museum-zoology-university-bergen-invertebrate-collection" xlink:type="simple">ZMBN</named-content>], paratype, ♂, slide mounted, same label information [<named-content xmlns:xlink="http://www.w3.org/1999/xlink" content-type="dwc:institutional_code" xlink:title="Department of Natural History, University Museum of Bergen, Bergen, Norway" xlink:href="http://grbio.org/institution/museum-zoology-university-bergen-invertebrate-collection" xlink:type="simple">ZMBN</named-content>].</p></tp:treatment-sec><tp:treatment-sec sec-type="Differential diagnosis" id="SECID0ESPAC"><title>Differential diagnosis.</title><p>This species can be easily differentiated from all the species in <italic><tp:taxon-name><tp:taxon-name-part taxon-name-part-type="genus" reg="Lepidiella">Lepidiella</tp:taxon-name-part></tp:taxon-name></italic> by the combination of the following characters: eyes separated by 4 facet diameters, interocular suture as inverted U, second flagellomere asymmetrical, and hypopods with four tenacula.</p></tp:treatment-sec><tp:treatment-sec sec-type="type locality" id="SECID0EAAAE"><title>Type locality.</title><p>Thailand, Chiang Mai, Doi Pui Mong village (18.8163°N, 98.8831°E).</p></tp:treatment-sec><tp:treatment-sec sec-type="description" id="SECID0EFAAE"><title>Description.</title><p>Measurements in mm (<italic>n</italic> = 2). Wing length 1.81, width 0.68; head length 0.45, width 0.34; Antennal segments, scape: 0.19, pedicel: 0.07, flagellomere 1: 0.08, flagellomere 2: 0.08, flagellomeres 3–9: 0.06; Palpomeres 1: 0.08, 2: 0.12, 3: 0.12, 4: 0.16.</p><p><bold>Male. <italic>Holotype</italic>. <italic>Head</italic></bold> 2 × longer than wide, with a pair of 3-branched cornicula, eyes separated by approximately 4 facet diameters; eye bridge with four facet rows; interocular suture as an inverted U, extending towards middle of vertex, a little longer than eye bridge width. Antenna with scape about 4× longer than its width, about 3× length of pedicel, cylindrical, tapered at base, and broadening at apex; first flagellomere cylindrical, symmetrical, about ½ width of scape, second flagellomere asymmetrical with a protuberance on inner margin, subsequent flagellomeres symmetrical, cylindrical, about ½ width of first and second flagellomeres. Total number of flagellomeres unknown as apical flagellomeres are missing in examined specimens; maximum number of flagellomeres = 7. Palps extending to flagellomere 6, palpal proportions, 1.0:1.5:1.5:2.</p><p><bold><italic>Wing</italic></bold> 2.7 × longer than wide, hyaline except costal cell which is brownish; Sc not reaching C but extending to junction of R<sub>2+3</sub>+R<sub>5</sub>; R<sub>4</sub> ending at wing apex, CuA reaching wing margin.</p><p><bold><italic>Terminalia</italic>.</bold> Hypandrium narrow, with rounded margin, seems partially fused with gonocoxites; length of gonocoxites 0.60 length of gonostyli, about 2× longer than wide; gonostyli narrow, tapered towards apex, with alveoli in outer basal ⅓; gonocoxal apodemes triangular, medial extension connected to base of aedeagus; aedeagus symmetrical, bifurcated; paramere narrow, well sclerotized; ejaculatory apodeme dorsoventrally flattened, rounded at anterior margin and tapering towards aedeagus; epandrium about same length and width; basal margin concave around entire length, apical margin strongly concave at middle; hypopods about 1.75× length of gonocoxites, narrow with apical margin rounded; 4 apical tenacula on each; tenacula apex rounded, concave; epiproct triangular with apical margin rounded, covered in micropilosity.</p><fig id="F1" position="float" orientation="portrait"><object-id xmlns:xlink="http://www.w3.org/1999/xlink" content-type="doi" xlink:type="simple">10.3897/zookeys.1115.81668.figures1-5</object-id><object-id xmlns:xlink="http://www.w3.org/1999/xlink" content-type="arpha" xlink:type="simple">36C19792-3175-5C73-A4BC-0C50E9823639</object-id><label>Figures 1–5.</label><caption><p><italic><tp:taxon-name><tp:taxon-name-part taxon-name-part-type="genus" reg="Lepidiella">Lepidiella</tp:taxon-name-part><tp:taxon-name-part taxon-name-part-type="species" reg="limicornis">limicornis</tp:taxon-name-part></tp:taxon-name></italic> sp. nov., male holotype. <bold>1</bold> head <bold>2</bold> first antennal segments <bold>3</bold> wing <bold>4</bold> hypandrium, gonocoxites, gonostyli, aedeagus <bold>5</bold> epandrium and surstyli. Abbreviations: aed = aedeagus, cor = corniculi, eja = ejaculatory apodeme, ep = epandrium, fla = flagellomere, gns = gonostylus, gnx = gonocoxites, scp = scape, hpd = hypopod. Scale bars in millimeters.</p></caption><graphic xmlns:xlink="http://www.w3.org/1999/xlink" xlink:href="zookeys-1115-073_article-81668__-g001.jpg" position="float" orientation="portrait" xlink:type="simple" id="oo_721476.jpg"><uri content-type="original_file" xlink:type="simple">https://binary.pensoft.net/fig/721476</uri></graphic></fig><p><bold>Female.</bold> Unknown.</p></tp:treatment-sec><tp:treatment-sec sec-type="etymology" id="SECID0EPCAE"><title>Etymology.</title><p>From Latin <italic>līmus</italic> = oblique + <italic>cornus</italic> = horns, making references to the oblique shape of the fourth antennal segment (second flagellomere).</p></tp:treatment-sec><tp:treatment-sec sec-type="distribution" id="SECID0EZCAE"><title>Distribution.</title><p>Only known from the type locality.</p></tp:treatment-sec></tp:taxon-treatment>
